# Supplementary material for: Differential Influences of Wind-Blown Sand Burial on Bacterial and Fungal Communities Inhabiting Biological Soil Crusts in a Temperate Desert, China
Source: Microorganisms. 2022 Oct 11;10(10):2010. doi: 10.3390/microorganisms10102010 (PMC9609826; doi:10.3390/microorganisms10102010)
Supplement: Supplementary file 1 [file microorganisms-10-02010-s001.zip]

Archive with 1 entries (1 files):
- microorganisms-1951737-supplementary.pdf
